# Supplementary material for: Associations between Walk Score and objective measures of physical activity in urban overweight and obese women
Source: PLoS One. 2019 Mar 28;14(3):e0214092. doi: 10.1371/journal.pone.0214092 (PMC6438483; doi:10.1371/journal.pone.0214092)
Supplement: S1 Table — (XLSX) [file pone.0214092.s001.xlsx]

## Sheet: data
Age	Student	Walk Score	Culture Score	Dining and Drinking Score	Errands Score	Grocery Score	Parks Score	Schools Score	Shopping Score	RaceFinal	employ	employd	employh	Height1	Height2	Height3	Weight1	Weight2	Weight3	Epoch	kcals	Average kcals per day	Average kcals per hour	METs	Matthews 760 Bouts	Total Time in Matthews 760 Bouts	Avg Time per Matthews 760 Bout	Max Time per Matthews 760 Bout	Min Time per Matthews 760 Bout	Total Counts in Matthews 760 Bouts	Total Sedentary Bouts	Total Time in Sedentary Bouts	Average Length of Sedentary Bouts	Maximum Length of Sedentary Bouts	Minimum Length of Sedentary Bouts	Daily Average of Sedentary Bouts	Total Sedentary Breaks	Total Time in Sedentary Breaks	Average length of Sedentary Breaks	Max Length of Sedentary Breaks	Minimum Length of Sedentary Breaks	Daily Average of Sedentary Breaks	Sedentary	Light	Lifestyle/Moderate	Vigorous	Total MVPA	% in MVPA	Average MVPA per day
27	1	20	10.0974	40.9095	22.6193	3.63389	18.4752	9.31589	14.0335	black	y	5	37.5	169.9	169.8		92.2	92.3		10	3425.11	428.139	25.185	1.63802	8	174.5	21.8	52.3	10.5	480728	96	2100.2	21.9	56.8	10	262.5	95	8533	89.8	1594.7	0.2	1066.6	5733.5	863	807.5	3.83333	811.333	10.95 %	101.417
23	1	54	9.30619	60.883	80.1024	36.8274	100	39.6557	51.814	black	y	4	20	163.4	163.4		86	85.9	86	10	3017.92	431.131	26.473	2.07632	9	176.8	19.6	76.8	10.2	421458	37	724.2	19.6	49.3	10	103.5	36	8610.7	239.2	1635.5	0.2	1230.1	3891.5	1502	1065	2.83333	1067.83	16.53 %	152.548
29	2	40	6.94295	28.3686	27.1179	77.8799	46.2246	69.5892	30.5501	black	y	5	48	172.3	172.3		108.4	108.4		10				2.19312																			3795.17	1010.5	1262.67	5.16667	1267.83		211.306
23	1	57	62.2237	63.3449	77.539	25.5324	43.694	85.6626	72.7546	black	y	3	20	162	162.3	162.4	90.9	91		10	3984.17	442.685	31.371	1.99584	6	112.5	18.8	37.2	10	282957	57	975	17.1	44.8	10.3	108.3	56	11155.5	199.2	1551.3	0.5	1239.5	4597.83	1269	1100.83	7.33333	1108.17	15.89 %	123.13
25	1	84	82.9947	79.6362	82.2168	90.3098	99.8331	96.5404	75.2031	black	n	777	777	168.8	169		104.6	104.6		10	4561.94	651.705	38.336	1.74721	13	186.2	14.3	19.3	10	574634	60	1158.2	19.3	52.2	10	165.5	59	8405.5	142.5	1480.2	0.2	1200.8	4984.33	880.5	836.833	11.6667	848.5	12.64 %	121.214
24	2	35	0.723915	41.8076	48.2848	10.5621	94.7374	36.0621	34.0419	black	n	777	777	161.7	161.8		68	67.9		10	1210.55	172.936	12.353	1.75926	12	157.5	13.1	21.5	10	345258	76	1625.3	21.4	59.2	10	232.2	75	7595.2	101.3	1012.3	0.2	1085	3744.5	688.5	670	1	671	13.15 %	95.857
23	2	75	87.2762	68.2734	71.1599	90.4784	98.7177	71.7173	62.9271	black	n	777	777	170.3	170.2		103.3	103.5		10	2447.82	349.689	22.665	2.00486	1	11	11	11	11	29571	30	487.2	16.2	43.8	10	69.6	29	6950.7	239.7	995.2	0.2	993	3601.17	1280.33	763	5.66667	768.667	13.60 %	109.81
33	1	90	75.9312	86.7953	85.3237	99.6693	100	95.6309	88.2103	black	y	5	37.5	166	166.2		71.3	71.2		10	4416.53	552.067	33.459	2.09664	18	222.2	12.3	23	10	651860	52	864.8	16.6	48.5	10	108.1	51	9382.2	184	959.5	0.2	1172.8	4815	1078.83	1374.83	27.8333	1402.67	19.22 %	175.333
34	2	84	53.8684	80.7259	77.6188	98.3249	99.9083	94.2431	79.507	black	n	777	777	166	165	165.5	73.6	73.6		10	792.063	198.016	13.201	1.8274	6	83.3	13.9	16.5	10.7	166069	36	650	18.1	50.7	10.2	162.5	35	8929.3	255.1	3002.2	0.2	2232.3	2301.5	527.167	424.667	3.83333	428.5	13.16 %	107.125
32	2	85	87.3106	78.0256	76.7934	98.3617	100	83.4117	86.7687	black	y	5	20	168.1	168.1		99.8	99.7		10	4461.18	637.311	32.563	1.97296	4	51	12.8	16.8	10.7	146155	70	1408.3	20.1	59.7	10	201.2	69	8527.7	123.6	1060.2	0.2	1218.2	5098.67	1324.5	1101.83	14.3333	1116.17	14.80 %	159.452
21	1	76	60.075	73.8371	61.0212	99.4053	89.135	98.8063	62.8126	black	n	777	777	156.2	156.3		73.4	73.4		10	1489.43	248.239	17.945	1.83236	5	69	13.8	22.2	10.2	256302	46	923.7	20.1	58.5	10	153.9	45	9523.5	211.6	2590.5	0.2	1587.3	3214.33	747.5	535.5	17.3333	552.833	12.25 %	92.139
20	1	56	20.408	53.4445	71.8306	70.4373	98.1926	48.4688	54.2621	black	y	3	24	165.6	165.6		84.5	84.6		10	3765.63	537.947	34.867	2.10779	11	161.2	14.7	22.8	10	562259	54	1065.8	19.7	51.2	10	152.3	53	8976	169.4	1280.8	0.2	1282.3	3697.17	1097.33	1023.33	5.83333	1029.17	17.67 %	147.024
28	1	87	97.4926	78.9016	77.668	98.6369	100	95.8868	83.3622	black	y	4	28	158	158		77.1	77.1		10	2861.81	317.979	21.68	2.17536	1	11.8	11.8	11.8	11.8	27658	26	553.5	21.3	53.7	10.2	61.5	25	17326.5	693.1	3945.7	0.2	1925.2	4237	1953	1144.17	7	1151.17	15.68 %	127.907
19	1	83	97.1361	80.494	70.0744	96.3829	99.2453	97.6808	69.7618	black	y	6	20	154.5	154.5		66.4	66.4		10	917.823	305.941	22.946	2.32856	8	102.3	12.8	19.3	10	249799	12	226	18.8	47.3	10.3	75.3	11	4080.2	370.9	2224.7	0.2	1360.1	1157	521.167	460.5	1.66667	462.167	21.59 %	154.056
24	2	68	4.33411	57.3609	75.84	88.845	70.4534	96.0319	73.2338	black	n	777	777	159	158.7		72.9	72.9		10	1582.84	226.12	18.405	1.83389	9	123.2	13.7	29.7	10	346709	48	793	16.5	43.2	10.2	113.3	47	9968.7	212.1	2440.3	0.2	1424.1	3263.5	736.5	598.167	8.16667	606.333	13.16 %	86.619
22	2	89	93.2664	91.4947	88.0191	93.6813	100	97.0375	72.5828	black	y	6	48	163.2	162.5	162.6	106	106.1		10	3249.25	464.178	33.497	1.72128	16	213.2	13.3	35.8	10	544377	86	1641.3	19.1	55.2	10	234.5	85	7624.3	89.7	1022.2	0.2	1089.2	3821.17	675.5	620.667	4.5	625.167	12.21 %	89.31
22	2	35	0	36.7138	0	89.8092	59.1162	4.32767	55.1514	black	y	6	45	166.4	167	166.6	110.8	111		10	2175.14	725.048	53.052	1.79962	12	173.5	14.5	27.7	10	423991	29	817.8	28.2	59.3	10.2	272.6	28	6944.7	248	3649.8	0.2	2314.9	1565	177.333	327.5	1	328.5	15.86 %	109.5
26	1	12	2.9435	29.9185	0.65241	0	75.1997	3.20523	0.566632	black	y	5	35	163.4	163.4		96.2	96.2		10	3018.06	503.01	32.805	1.89369	12	154	12.8	17.8	10	455382	56	944.5	16.9	42.7	10	157.4	55	7622.7	138.6	1898.2	0.2	1270.4	3418	758.667	700.5	5	705.5	14.45 %	117.583
29	2	80	66.1214	76.4747	77.7157	86.2685	80.523	97.0855	76.9922	black	y	7	35	149.9	149.9		80	79.9	80	10	1144.22	143.028	9.379	1.69706	3	35.5	11.8	12.3	11	108016	96	1771.7	18.5	49.5	10	221.5	95	8608.2	90.6	884.8	0.2	1076	5204.33	1062	711.167	0.666667	711.833	10.20 %	88.979
25	1	84	82.7408	79.7777	88.2119	92.208	100	98.7805	71.3483	black	y	5	40	162.8	162.3	162.3	90.3	90.2		10	1209.54	201.59	12.867	1.63297	3	37.2	12.4	13.5	10.3	84693	76	1616.5	21.3	55.3	10	269.4	75	7879.3	105.1	2152.5	0.2	1313.2	3856.5	831.833	422.333	2.16667	424.5	8.30 %	70.75
29	1	76	27.2662	76.5931	79.1588	90.7443	86.6637	69.5092	69.7716	black	y	6	65	184.1	184.2		97.5	97.5		10	3120.97	520.161	31.847	2.07445	17	204.8	12	16.3	10	393039	44	825	18.8	51.8	10.3	137.5	43	10227.7	237.9	4083	0.2	1704.6	3378.5	1091	948.5	2.16667	950.667	17.54 %	158.444
29	2	2	0	0	2.94106	0	29.473	0	0	white	y	1	5	162.1	162.1		73.7	73.7		10	1607.9	200.987	12.863	1.94798	2	22.2	11.1	11.3	10.8	41006	60	1097	18.3	57.8	10	137.1	59	9410.3	159.5	1264	0.2	1176.3	4582.5	1423.67	932.5	4.66667	937.167	13.50 %	117.146
26	1	74	81.6488	66.9402	78.6119	92.394	92.877	69.8224	72.4177	white	n	777	777	166.6	166.8		78.5	78.6		10	2909.88	415.696	24.871	2.32969	20	240.8	12	16.2	10	501519	26	381.7	14.7	33.2	10.3	54.5	25	8963.8	358.6	1294.2	0.2	1280.5	3439	1664	1220.83	7.16667	1228	19.40 %	175.429
29	1	18	0	19.4274	25.6039	3.28468	86.6063	7.58042	21.5878	white	n	777	777	162.7	162.7		65.8	65.8		10	921.08	92.108	6.182	1.453	5	54.7	10.9	12.2	10.2	221927	190	3706	19.5	58.2	10	370.6	189	9636.8	51	802.3	0.2	963.7	6901.33	849.167	475.333	16.5	491.833	5.97 %	49.183
33	2	93	71.9416	94.5803	93.8654	98.4391	100	94.8474	87.1131	white	y	6	40	177.3	177.4		93.9	94		10	3291.5	470.215	32.915	1.97793	22	305.2	13.9	20	10	852112	58	981.5	16.9	39.7	10	140.2	57	8409.7	147.5	1236.8	0.2	1201.4	3527.33	932.167	921.833	2.16667	924	17.16 %	132
27	2	91	79.8479	91.2068	88.3875	99.5786	100	98.1925	79.6556	white	y	3	35	162.7	162.2	161.8	80.4	80.4		10	3528.35	441.043	28.454	1.9468	21	305.5	14.5	35	10.3	775026	66	1440	21.8	57.7	10	180	65	9006.7	138.6	1058.5	0.2	1125.8	4558.67	1076.83	1015.17	25	1040.17	15.58 %	130.021
30	2	54	46.66	53.7353	65.2549	47.4156	94.4821	74.7144	30.17	white	y	4	40	166.3	166		99.2	99.2		10	2926.03	243.836	15.731	1.65424	2	35.8	17.9	18.7	17.2	87293	129	2276.7	17.6	46.7	10	189.7	128	15662.8	122.4	2135.8	0.2	1305.2	7897.5	1565.33	868.667	8.5	877.167	8.48 %	73.097
27	1	81	97.1238	71.6464	68.4002	94.8159	96.1164	95.8724	77.237	white	y	5	40	166.7	166.8		76.9	77		10	3078.87	307.887	20.803	1.99636	10	221	22.1	51.2	10	665724	45	816.5	18.1	51.8	10	81.7	44	13841.7	314.6	3788.5	0.2	1384.2	5289.83	1703.33	1242.17	6.33333	1248.5	15.15 %	124.85
25	2	87	100	82.1784	81.6121	96.1753	98.5146	91.1956	80.6177	white	n	777	777	159	159.3		98.6	98.6		10	1368.15	228.025	18.489	1.95506	5	59.7	11.9	15.2	10.2	95683	37	770.3	20.8	58.8	10	128.4	36	12736.5	353.8	3939.5	0.2	2122.8	2398.67	700.167	533.167	2.16667	535.333	14.73 %	89.222
23	1	91	78.2263	86.7477	88.0658	99.8266	100	96.5797	88.6044	white	n	777	777	172	172		84.1	84.2		10	1918.6	319.767	19.985	1.78944	9	167.7	18.6	43.7	10	515306	76	1638.5	21.6	54.7	10	273.1	75	7669.8	102.3	2082.5	0.2	1278.3	3886.83	726.333	614.333	23	637.333	12.14 %	106.222
19	1	53	12.2686	73.9706	75.296	16.2075	64.9153	10.2627	69.1715	white	y	3	14	154	157.3	157.4	79.3	79.3		10	2361.97	393.662	20.719	1.84591	11	157.7	14.3	36.8	10	364648	82	1831.5	22.3	59.2	10	305.3	81	8144.7	100.6	2578.8	0.2	1357.4	4426	1053.5	807	4.66667	811.667	12.90 %	135.278
33	2	32	0	36.229	49.3174	45.0672	62.4987	6.54966	34.718	white	y	5	50	155.9	155.5	155.7	65.6	65.5		10	2019.62	252.453	16.029	2.15416	6	75.2	12.5	15.8	10.5	182111	40	668.2	16.7	47.7	10	83.5	39	10719.3	274.9	2268.5	0.3	1339.9	4322.33	1413	1296.33	9.16667	1305.5	18.54 %	163.188
21	1	2	0	2.17469	2.04033	0	0	0	8.66451	white	y	5	17	176.2	176.2		97.3	97.1	97.2	10	1147.46	114.746	8.5	1.49321	2	25	12.5	13	12	33490	126	2393.8	19	56	10	239.4	125	11028.3	88.2	911.2	0.2	1102.8	5718.83	871.333	431	2.33333	433.333	6.17 %	43.333
24	1	56	83.0104	59.4569	72.4256	31.4148	83.8652	75.7041	40.7295	white	n	777	777	182.6	182.5		98.9	98.9		10	5256.31	657.039	40.747	1.67308	25	483.2	19.3	33.5	13.5	1683691	142	2963.5	20.9	58.3	10	370.4	141	7635	54.1	978.2	0.2	954.4	5459.17	681.333	878	2.5	880.5	12.54 %	110.063
31	2	45	0	41.7196	9.32069	79.0025	100	92.4613	33.0211	black	y	4	19	167.6	167.7		80.1	80.1		10	903.735	112.967	7.859	1.45253	4	79.2	19.8	34.3	10.8	166543	103	1995.3	19.4	52.5	10	249.4	102	8808.7	86.4	854.3	0.2	1101.1	4995.5	631.833	396	0.833333	396.833	6.59 %	49.604
21	2	34	21.0054	46.675	40.3093	4.27492	71.4728	75.2835	25.5421	black	n	777	777	150	150.1		56.4	56.4		10	1081.3	135.162	9.485	1.6909	16	265.8	16.6	32.7	10.2	868011	80	1359.2	17	54.7	10.2	169.9	79	9020.3	114.2	996.2	0.2	1127.5	4811.17	792.5	666.667	27.3333	694	11.02 %	86.75
34	2	76	91.7027	74.0843	67.2307	90.6066	100	87.5622	59.8497	black	n	777	777	165.8	165.8		85.4	85.3		10	1864.35	266.336	17.756	1.64791	1	11.2	11.2	11.2	11.2	14484	71	1108.3	15.6	41.8	10	158.3	70	9971.5	142.5	1975.7	0.2	1424.5	4359.5	680	621	0.833333	621.833	10.98 %	88.833
29	2	88	64.5121	84.3406	88.6634	96.2315	99.792	92.0836	85.2204	mixed	y	5	40	165.5	165.4		91	91		10	2123.23	303.319	18.957	1.76368	3	47.2	15.7	26.3	10	185689	64	1473	23	58.2	10	210.4	63	12139.2	192.7	3559.8	0.2	1734.2	4307.83	985.667	627.5	18.3333	645.833	10.87 %	92.262
26	2	91	98.3722	87.3733	85.1567	99.7837	100	89.7726	86.3098	black	n	777	777	161.1	160.2	160.8	81.7	81.7		10	2727.11	454.518	32.466	1.85407	11	186.7	17	28.5	10	593464	34	650.7	19.1	43.8	10	108.4	33	8492.5	257.3	2517.3	0.2	1415.4	3071.83	650.333	643.667	1.16667	644.833	14.77 %	107.472
21	1	12	6.78666	25.4485	2.7199	3.11128	95.0503	2.9435	9.06409	white	y	5	40	165.8	165.9		71.7	71.7		10	623.877	124.775	9.312	1.93148	0	0	0	0	0	0	40	747.8	18.7	46.7	10.2	149.6	39	6951.7	178.2	2141.5	0.2	1390.3	2365.5	676.333	501.5	1.5	503	14.19 %	100.6
21	1	41	3.04506	55.2711	26.4304	29.4507	75.447	93.2941	29.0456	white	y	5	40	154.5	154.5		72.3	72.3		10	5298.47	588.719	38.119	2.19791	28	467.8	16.7	32.7	10	1605219	42	718.5	17.1	59	10	79.8	41	11526.2	281.1	1136.5	0.2	1280.7	4719	1357.83	1538.5	27.3333	1565.83	20.49 %	173.981
21	1	92	94.5727	92.0372	92.2335	97.4821	99.8331	98.127	77.9136	white	y	6	37	160	160		76.5	76.5		10	3092.73	441.819	24.742	2.12751	9	147.8	16.4	36.7	10.5	394299	39	664.3	17	37.5	10.2	94.9	38	7700.5	202.6	1246.7	0.2	1100.1	4362.5	1463.83	1222.17	7.66667	1229.83	17.43 %	175.69
33	2	80	68.9704	77.2872	68.2402	99.1977	99.6333	64.9614	79.847	black	y	2	7	169.9	170.1		95.9	95.9		10	3418.92	379.88	28.491	1.7519	15	224.3	15	23.2	10	578287	71	1117.5	15.7	55.7	10	124.2	70	10619.3	151.7	1102.7	0.2	1179.9	4825	869.667	848	2.66667	850.667	13.00 %	94.519
35	2	81	19.3684	82.8094	76.994	98.4947	100	89.055	77.6397	black	n	777	777	164.2	164.2		94.1	94.1		10	1932.9	241.612	15.843	1.85414	3	33.7	11.2	11.5	10.8	90239	52	1043.5	20.1	57	10.2	130.4	51	9503	186.3	901.7	0.2	1187.9	4547.5	1429.67	722	4.83333	726.833	10.84 %	90.854
26	1	75	22.4576	76.7537	71.7206	89.151	87.4127	92.3546	69.3382	white	y	5	45	169.7	169.8		105	104.9		10	4698.31	469.831	28.475	1.6375	22	310.2	14.1	21.3	10	729051	138	2915	21.1	57.7	10	291.5	137	12178.2	88.9	1636.7	0.2	1217.8	6601.5	1067.67	929.167	6.83333	936	10.88 %	93.6
28	2	61	45.668	67.6456	62.6597	59.7228	99.7025	44.9322	54.2774	white	y	4	24	163	162.8		77	77.2		10	5089.71	848.286	50.897	2.06579	28	654.8	23.4	111.5	10	2401243	72	1172.2	16.3	54.2	10	195.4	71	6497.5	91.5	687.3	0.2	1082.9	3386	677.667	1045.83	75.5	1121.33	21.63 %	186.889
32	1	55	56.4726	47.9526	67.8399	35.2565	56.2834	60.6744	72.5838	white	y	7	46	155.5	155	155.2	78.4	78.4		10	3598.86	514.122	29.743	2.4819	13	181	13.9	35.7	10.7	807429	24	639.2	26.6	59.7	10.3	91.3	23	8532.2	371	2695.8	0.2	1218.9	3264.33	1880.83	1428.67	60	1488.67	22.44 %	212.667
30	1	36	46.1679	36.8429	46.854	18.776	77.9103	25.5494	54.8854	black	n	777	777	158.2	158.3		67.6	67.7		10	213.322	71.107	4.354	1.53927	1	10.3	10.3	10.3	10.3	14149	39	806	20.7	54.7	10	268.7	38	2450	64.5	710.8	0.2	816.7	2025.67	354.167	177	0	177	6.92 %	59
35	2	83	85.4091	75.1	69.3143	96.7811	98.9623	80.6111	85.7576	black	y	4	30	162.1	161.5	161.5	75.5	75.6		10	969.921	323.307	24.248	2.03576	7	96.2	13.7	18.7	10	230746	19	456.7	24	54.8	10.7	152.2	18	2920.3	162.2	879.3	0.2	973.4	1240.17	291.167	341.167	6.16667	347.333	18.49 %	115.778
25	2	72	18.7097	63.9699	82.1252	94.0897	84.6717	65.3555	68.9814	white	y	3	24	152.9	153.3	152.9	63	62.9	62.9	10	357.006	89.252	6.375	1.69671	2	27.2	13.6	17.2	10	93604	34	655	19.3	42.7	10	163.8	33	7246.2	219.6	2528.2	0.2	1811.5	2359	565.167	277.5	2.5	280	8.74 %	70
30	1	91	72.7159	93.496	91.2366	93.4308	98.8993	90.5818	87.2567		y	4	18	154	154.2		58.4	58.4		10	1243.03	155.379	10.904	1.87682	15	223	14.9	42.2	10	575103	70	1225.7	17.5	59.8	10	153.2	69	9493.2	137.6	1299.3	0.2	1186.6	4170.33	924.333	858.833	17.6667	876.5	14.68 %	109.563
[truncated: 15 more columns]
